# Supplementary material for: A Turn-Off Fluorescent Biomimetic Sensor Based on a Molecularly Imprinted Polymer-Coated Amino-Functionalized Zirconium (IV) Metal–Organic Framework for the Ultrasensitive and Selective Detection of Trace Oxytetracycline in Milk
Source: Foods. 2023 Jun 3;12(11):2255. doi: 10.3390/foods12112255 (PMC10252438; doi:10.3390/foods12112255)
Supplement: Supplementary file 1 [file foods-12-02255-s001.zip]

Archive with 1 entries (1 files):
- foods-2432132-supplementary.pdf
